# Supplementary material for: Faithful modeling of terminal CD8+T cell dysfunction and epigenetic stabilization in vitro
Source: JCI Insight. 2025 Oct 8;10(19):e191220. doi: 10.1172/jci.insight.191220 (PMC12513483; doi:10.1172/jci.insight.191220)
Supplement: Supporting data values [file jciinsight-10-191220-s046.xlsx]

## Sheet: 1B
% PD-1+ CD44+		%PD-1+ Tim3+
Day 0	Day2	Day 0	Day2
1.16	98.2	1.7	93
1.19	98.3	1.19	91.5
1.09	98.1	1.82	93.2
1.04	98.4	1.77	92.5

## Sheet: 1C
% PD-1+ CD44+
Day	Acute-2d				Acute-7d
0	2.34	2.25	2.41	1.97	2.34	2.25	2.41	1.97
2	98.2	98.3	98.1	98.4	98.2	98.3	98.1	98.4
7	79.3	80.7	80.1	80.3	98.6	98.6	98.4	98.5
12	46.3	49.5	48.8	48.2	85.5	88	85.3	86.8
19	46.9	45.7	44.5	58.3	75	79.1	79.2	77

## Sheet: 1D
% PD-1+ Tim3+
Day	Acute-2d				Acute-7d
0	0.95	0.44	0.83	0.74	0.95	0.44	0.83	0.74
2	93	91.5	93.2	92.5	93	91.5	93.2	92.5
7	11.8	13.2	13.3	13.2	78.6	78	76.8	75.6
12	17.6	16.6	16.6	17.3	60	66.4	62.3	62.4
19	18.6	17.8	17		41.4	50.6	51.2	46.7

## Sheet: 1E
CD62L MFI
Day 7		Day 19
Acute-2d	Acute-7d	Acute-2d	Acute-7d
36281	11760	28636	10145
34963	13451	18446	8505
39029	13821	25658	10728
32151	12483	22251	9670

## Sheet: 1F
%CD62L+ Ccr7+		%CD62L+		%Ccr7+
Day 19
Acute-2d	Acute-7d	Acute-2d	Acute-7d	Acute-2d	Acute-7d
38.3	9.12	70.1	47.6	60.98	33.82
31.2	8.31	66.6	48.6	58.86	34.48
38	12.3	65.34	45.3	59.27	35.36
36.6	9.85	71.1	41.7	62.49	28.14

## Sheet: 1H
Fold Expansion of P14 CD8 T cells
Acute-2d	Acute-7d
7.28	1.94
3.36	2.06
5.16	2.09
5.24	3.94
4.58	0.65
3.67	0.68
9.3	0.67
7.05	1
6.86
10.91

## Sheet: 1I
% Ifny+ CD107a+
Acute-2d	Acute-7d
58.4	79.9
61.4	70.7
49.6	71.3
65.8	78.6
54.5	44.7
82	73.1
61.4	82.3
76	82
83.5
83.4

## Sheet: 2B
% Total PD-1+ Tim3+ P14 cells
Day	Acute-7d				Chronic GP33 stim				Chronic GP33 + TGFB1
7	40.3	39	41.8	37.6	40.3	39	41.8	37.6	40.3	39	41.8	37.6
12	28.5	30.7	30.2	28.1	47	40.8	48	37.8	52.9	59.2	59.3	57.6
19	20.6	19	21.2	22.7	52.7	42	36.2	32.3	55.2	54.1	48.5	54.4

## Sheet: 2C
# of P14 cells
Day	Acute-7d				Chronic GP33 stim				Chronic GP33 + TGFB1
7	31936	36720	28560	33168	31936	36720	28560	33168	31936	36720	28560	33168
12	244560	238480	261456	210032	21392	30880	18960	16416	103248	89920	110432	114384
19	201408	236768	207136	177616	13168	7360	8672	15200	31968	47184	68848	64144

## Sheet: 2D
% Total Ifng+ P14 cells
Day	Acute-7d				Chronic GP33 stim				Chronic GP33 + TGFB1
7	66.5	66	65	64.44	66.5	66	65	64.44	66.5	66	65	64.44
12	80.72	80.58	79.69	82.19	65	59.1	60.3	62.7	36.96	44.83	41.64	39.8
19	71.86	73.87	73.14	74.48	7.57	9.62	7.56	9.93	26.1	34.1	31	27

[truncated: 129 more sheets: 2E, 2F, 2G, 2H, 2I, 2J, 2K, 2L, 2N, 3E, 3F, 4B, 4C, 4D, 4E, 4F, 4G, 4H, 4I, 4J …]
